# Supplementary material for: Influence of carbon emission trading policy on residents' health in China
Source: Front Public Health. 2022 Sep 21;10:1003192. doi: 10.3389/fpubh.2022.1003192 (PMC9533118; doi:10.3389/fpubh.2022.1003192)
Supplement: Supplementary file 1 [file Table_1.XLSX]

## Sheet: Sheet1
id	year	policy_year	Area	size	did	HYG	ANR	BED	URB	POP	HEA	EP	tt
SH	2009	2013	Eastern	0	0	9.48284	8.05	100.2	88.6	14.1	0.370995	0.292683	0
SH	2010	2013	Eastern	0	0	9.71	8.46	98	88.95	10.1	0.42351	0.286026	0
SH	2011	2013	Eastern	0	0	9.92	8.87	96.6	89.3	10	0.428294	0.389831	0
SH	2012	2013	Eastern	0	0	6.21	9.28	98.4	89.3	9.9	0.368501	0.380257	0
SH	2013	2013	Eastern	0	1	10.97	9.69	95.2	89.6	9.8	0.463727	0.36278	0.36278
SH	2014	2013	Eastern	0	1	6.76	10.33	97.1	89.6	9.7	0.393842	0.38021	0.38021
SH	2015	2013	Eastern	0	1	7	10.61	95.7	88.75	12.8	0.424431	0.352856	0.352856
SH	2016	2013	Eastern	0	1	7.4	10.72	95.8	87.9	13	0.455926	0.211318	0.211318
SH	2017	2013	Eastern	0	1	7.7	10.99	95.4	87.7	14.3	0.461669	0.200129	0.200129
SH	2018	2013	Eastern	0	1	8.1	11.15	95.9	88.1	15	0.45795	0.205452	0.205452
SH	2019	2013	Eastern	0	1	8.4	11.35	96.2	88.3	16.3	0.476385	0.210774	0.210774
SH	2020	2013	Eastern	0	1	8.62	9.07	85.2	89.3	17.6	0.507417	0.216096	0.216096
YN	2009		Western	0	0	3.02492	3.63	87.8	34	8.6	0.285831	0.00256265	0
YN	2010		Western	0	0	3.16	3.85	88.1	35.4	7.6	0.299712	0.00423356	0
YN	2011		Western	0	0	3.31	4.07	88.7	36.8	7.875	0.341414	0.00533427	0
YN	2012		Western	0	0	3.58	4.29	89.1	36.8	8.15	0.353291	0.00509554	0
YN	2013		Western	0	0	4.2	4.51	85.4	40.5	8.425	0.371014	0.00511839	0
YN	2014		Western	0	0	4.43	4.64	85.5	41.7	8.7	0.386043	0.00673563	0
YN	2015		Western	0	0	4.8	4.82	82.9	43.35	8.4	0.421709	0.00782042	0
YN	2016		Western	0	0	5.2	5.13	83	45	8.4	0.45868	0.0078272	0
YN	2017		Western	0	0	5.9	5.3	83.2	46.7	8.4	0.488157	0.00364052	0
YN	2018		Western	0	0	6.2	5.35	85.8	47.8	9.6	0.491114	0.0206973	0
YN	2019		Western	0	0	7	5.81	83.8	48.9	9.9	0.519452	0.0377541	0
YN	2020		Western	0	0	7.76	5.72	77.5	50.1	10.2	0.555893	0.0548109	0
NMG	2009		Central	0	0	5.50316	3.12	75.5	53.4	8.5	0.306152	0.25318	0
NMG	2010		Central	0	0	5.13	3.33	78	55	7.6	0.314234	0.2297	0
NMG	2011		Central	0	0	5.34	3.54	81.1	56.6	8.025	0.336447	0.282086	0
NMG	2012		Central	0	0	5.62	3.75	82.8	56.6	8.45	0.354586	0.253028	0
NMG	2013		Central	0	0	6.01	3.96	78.7	58.7	8.875	0.377188	0.251628	0
NMG	2014		Central	0	0	6.17	4.01	76	59.5	9.3	0.384803	0.264828	0
NMG	2015		Central	0	0	6.5	3.99	73.2	60.35	9.6	0.437777	0.252515	0
NMG	2016		Central	0	0	6.8	4.1	74.7	61.2	9.4	0.441491	0.109353	0
NMG	2017		Central	0	0	7.1	4.13	74.7	62	10.8	0.49751	0.0996637	0
NMG	2018		Central	0	0	7.4	4.16	76.1	62.7	9.8	0.518808	0.103705	0
NMG	2019		Central	0	0	7.7	4.21	71.4	63.4	10.2	0.543033	0.107746	0
NMG	2020		Central	0	0	8.41	4	58.8	67.5	10.6	0.591597	0.111786	0
BJ	2009	2013	Eastern	0	0	12.9167	6.76	84.6	85	10.1	0.582833	0.149556	0
BJ	2010	2013	Eastern	0	0	13.58	7.49	84.5	85.6	8.7	0.568011	0.139216	0
BJ	2011	2013	Eastern	0	0	14.2	8.22	84.4	86.2	8.65	0.583259	0.143566	0
BJ	2012	2013	Eastern	0	0	9.48	8.95	84.3	86.2	8.6	0.522143	0.135346	0
BJ	2013	2013	Eastern	0	1	15.46	9.68	83.5	86.3	8.55	0.611219	0.12893	0.12893
BJ	2014	2013	Eastern	0	1	9.91	9.93	83.2	86.4	8.5	0.523645	0.126107	0.126107
BJ	2015	2013	Eastern	0	1	10.4	10.03	80.6	86.45	10.7	0.544718	0.114199	0.114199
BJ	2016	2013	Eastern	0	1	10.8	10.68	82.2	86.5	11.7	0.543654	0.0759587	0.0759587
BJ	2017	2013	Eastern	0	1	11.3	10.35	82.4	86.5	12.5	0.55368	0.0661795	0.0661795
BJ	2018	2013	Eastern	0	1	11.9	10.92	83.4	86.5	11.3	0.544741	0.0511693	0.0511693
BJ	2019	2013	Eastern	0	1	12.6	11.56	82.6	86.6	11.5	0.586094	0.036159	0.036159
BJ	2020	2013	Eastern	0	1	12.61	8.33	60.9	87.6	11.7	0.638107	0.0211488	0.0211488
JL	2009		Central	0	0	4.87423	3.03	70.4	53.3	8.9	0.411995	0.0930117	0
JL	2010		Central	0	0	5.08	3.2	70.8	53.35	8.4	0.357493	0.0980408	0
JL	2011		Central	0	0	5.1	3.37	75	53.4	8.85	0.37517	0.111347	0
JL	2012		Central	0	0	5.24	3.54	79.4	53.4	9.3	0.408703	0.107707	0
JL	2013		Central	0	0	5.45	3.71	80.6	54.2	9.75	0.448727	0.103607	0
JL	2014		Central	0	0	5.5	3.86	80.3	54.8	10.2	0.393882	0.105195	0
JL	2015		Central	0	0	5.8	3.8	78.5	55.4	10.9	0.448463	0.0931854	0
JL	2016		Central	0	0	6.1	3.94	78.3	56	10.9	0.476558	0.0495225	0
JL	2017		Central	0	0	6.2	3.99	77.6	56.7	12.2	0.441495	0.043673	0
JL	2018		Central	0	0	6.8	4.08	76	57.5	12.4	0.573708	0.0376203	0
JL	2019		Central	0	0	7	4.1	76.2	58.3	13.3	0.557472	0.0315676	0
JL	2020		Central	0	0	8.81	3.85	61.1	62.7	14.2	0.602635	0.0255149	0
SC	2009		Western	1	0	3.37297	4.89	93.8	38.7	12.2	0.259169	0.177845	0
SC	2010		Western	1	0	3.62	5.01	95.1	40.25	11	0.272357	0.177211	0
SC	2011		Western	1	0	3.89	5.13	96.7	41.8	11.75	0.28728	0.219545	0
SC	2012		Western	1	0	4.82	5.25	97.4	41.8	12.5	0.328958	0.207045	0
SC	2013		Western	1	0	4.68	5.37	95.4	44.9	13.25	0.35979	0.202523	0
SC	2014		Western	1	0	5.55	5.47	92	46.3	14	0.390095	0.214576	0
SC	2015		Western	1	0	5.8	5.5	89.6	47.75	12.9	0.429145	0.203422	0
SC	2016		Western	1	0	6	5.62	90.2	49.2	13.7	0.468896	0.108917	0
SC	2017		Western	1	0	6.4	5.85	91.3	50.8	13.9	0.498198	0.0971022	0
SC	2018		Western	1	0	6.7	6.19	88.7	52.3	15	0.500404	0.0988437	0
SC	2019		Western	1	0	7.2	6.69	89.4	53.8	15.7	0.526606	0.100585	0
SC	2020		Western	1	0	7.56	6.12	79	56.7	16.4	0.554182	0.102327	0
TJ	2009	2013	Eastern	0	0	6.89859	5.75	81.2	78	11	0.324234	0.195288	0
TJ	2010	2013	Eastern	0	0	7.12	6.1	86.3	79.25	8.5	0.321901	0.197089	0
TJ	2011	2013	Eastern	0	0	7.33	6.45	90	80.5	9.3	0.285502	0.280917	0
TJ	2012	2013	Eastern	0	0	5.45	6.8	87.6	80.5	10.1	0.257377	0.278025	0
TJ	2013	2013	Eastern	0	1	8.05	7.15	84.8	82	10.9	0.311909	0.273804	0.273804
TJ	2014	2013	Eastern	0	1	5.6	7.63	83.9	82.3	11.7	0.277305	0.263165	0.263165
TJ	2015	2013	Eastern	0	1	5.9	7.68	81.6	82.6	10.3	0.3198	0.241796	0.241796
TJ	2016	2013	Eastern	0	1	6.1	7.68	82.1	82.9	11.4	0.332961	0.204295	0.204295
TJ	2017	2013	Eastern	0	1	6.5	7.8	78.1	82.9	11.3	0.372256	0.160904	0.160904
TJ	2018	2013	Eastern	0	1	6.7	7.69	77.5	83.2	10.9	0.411405	0.164706	0.164706
TJ	2019	2013	Eastern	0	1	7	7.87	79.8	83.5	12.1	0.427207	0.168508	0.168508
TJ	2020	2013	Eastern	0	1	8.22	7.06	61.6	84.6	13.3	0.493013	0.172309	0.172309
NX	2009		Western	0	0	4.48346	3.94	87	46.1	6.8	0.399436	0.048116	0
NX	2010		Western	0	0	4.66	4.23	89.8	47.95	6.4	0.377822	0.0530935	0
NX	2011		Western	0	0	4.91	4.52	91.1	49.8	6.5	0.403426	0.0600408	0
NX	2012		Western	0	0	5.29	4.81	92.2	49.8	6.6	0.442621	0.0622499	0
NX	2013		Western	0	0	5.58	5.1	89.7	52	6.7	0.478945	0.0651555	0
NX	2014		Western	0	0	6.01	5.38	87.7	53.6	6.8	0.514863	0.073237	0
NX	2015		Western	0	0	6.2	5.35	83.2	54.95	7.4	0.531377	0.0719761	0
NX	2016		Western	0	0	6.6	5.68	84.4	56.3	7.8	0.545705	0.0498916	0
NX	2017		Western	0	0	7.3	5.88	80.8	58	8.5	0.593925	0.0408018	0
NX	2018		Western	0	0	7.7	6.02	79.9	58.9	9	0.596148	0.0364926	0
NX	2019		Western	0	0	8	6.27	81.1	59.9	9.5	0.569319	0.0321834	0
NX	2020		Western	0	0	8.14	5.5	68.8	65	10	0.544975	0.0278743	0
AH	2009		Central	1	0	3.06988	3.02	85.4	42.1	10.1	0.244635	0.499194	0
AH	2010		Central	1	0	3.1	3.32	87.3	43.45	10.2	0.289184	0.477068	0
AH	2011		Central	1	0	3.16	3.62	87.2	44.8	10.25	0.301556	0.646085	0
AH	2012		Central	1	0	3.94	3.92	88.1	44.8	10.3	0.330443	0.618954	0
AH	2013		Central	1	0	3.66	4.22	86.8	47.9	10.35	0.335196	0.594711	0
AH	2014		Central	1	0	4.41	4.32	87.7	49.2	10.4	0.363405	0.581291	0
AH	2015		Central	1	0	4.6	4.25	85	50.6	11.2	0.382454	0.537343	0
AH	2016		Central	1	0	4.7	4.25	84.8	52	11.5	0.39449	0.366951	0
AH	2017		Central	1	0	5	4.48	86.2	53.5	13	0.415369	0.351658	0
AH	2018		Central	1	0	5.3	4.7	83.3	54.7	13.2	0.406077	0.340678	0
AH	2019		Central	1	0	5.7	5.23	83.1	55.8	14	0.420548	0.329698	0
AH	2020		Central	1	0	6.75	5.67	72.4	58.3	14.8	0.490502	0.318717	0
SD	2009		Eastern	1	0	4.39148	4.91	80.4	48.3	9.7	0.246547	0.502422	0
SD	2010		Eastern	1	0	4.71	5.28	81.6	49.65	9.8	0.254019	0.478896	0
SD	2011		Eastern	1	0	5.02	5.65	85	51	10.225	0.269249	0.587465	0
SD	2012		Eastern	1	0	5.47	6.02	85.6	51	10.65	0.278149	0.556326	0
SD	2013		Eastern	1	0	6.21	6.39	85.2	53.8	11.075	0.327544	0.53374	0
SD	2014		Eastern	1	0	6.17	6.45	86.9	55	11.5	0.309954	0.541647	0
SD	2015		Eastern	1	0	6.3	6.25	84.3	57	11.7	0.338874	0.495621	0
SD	2016		Eastern	1	0	6.5	6.25	85	59	11.7	0.342087	0.369196	0
SD	2017		Eastern	1	0	6.9	6.44	83.4	60.6	12.9	0.347647	0.336154	0
SD	2018		Eastern	1	0	7.4	6.53	82.5	61.2	15.2	0.410899	0.301036	0
SD	2019		Eastern	1	0	7.8	6.7	80.7	61.5	15.8	0.403914	0.265917	0
SD	2020		Eastern	1	0	8.01	6.04	71	63	16.4	0.39804	0.230798	0
SX	2009		Central	0	0	5.37988	2.88	69.2	46	8.1	0.372069	0.0574075	0
SX	2010		Central	0	0	5.58	3.02	73.1	47.85	7.6	0.394943	0.0545979	0
SX	2011		Central	0	0	5.47	3.16	75.4	49.7	7.825	0.378911	0.0688531	0
SX	2012		Central	0	0	5.53	3.3	80	49.7	8.05	0.39113	0.0660737	0
SX	2013		Central	0	0	5.77	3.44	80.8	52.6	8.275	0.423656	0.0618337	0
SX	2014		Central	0	0	5.74	3.5	81.1	53.8	8.5	0.421816	0.0576117	0
SX	2015		Central	0	0	5.8	3.42	76.9	55	9.2	0.47485	0.0515603	0
SX	2016		Central	0	0	6.1	3.52	75.9	56.2	8.7	0.494588	0.024768	0
SX	2017		Central	0	0	6.3	3.64	77.6	57.3	9	0.495862	0.0258873	0
SX	2018		Central	0	0	6.6	3.49	79.6	58.4	10.3	0.538442	0.0210902	0
SX	2019		Central	0	0	6.9	3.53	76.6	59.6	11	0.526467	0.0162932	0
SX	2020		Central	0	0	7.69	3.52	65.9	62.5	11.7	0.536361	0.0114961	0
GD	2009	2013	Eastern	1	0	5.03617	5.64	85.7	63.4	7.5	0.279726	0.312123	0
GD	2010	2013	Eastern	1	0	5.34	6.01	87.2	64.95	6.8	0.304883	0.29251	0
GD	2011	2013	Eastern	1	0	5.62	6.38	86.6	66.5	7.175	0.314494	0.373396	0
GD	2012	2013	Eastern	1	0	4.89	6.75	87.1	66.5	7.55	0.30555	0.350081	0
GD	2013	2013	Eastern	1	1	6.32	7.12	87.3	67.8	7.925	0.338566	0.341494	0.341494
GD	2014	2013	Eastern	1	1	5.44	7.28	86.3	68	8.3	0.336316	0.333481	0.333481
GD	2015	2013	Eastern	1	1	5.7	7.24	83.5	68.6	7.4	0.380233	0.307339	0.307339
GD	2016	2013	Eastern	1	1	6	7.38	84	69.2	7.7	0.407094	0.191894	0.191894
GD	2017	2013	Eastern	1	1	6.3	7.49	84	69.9	7.7	0.412456	0.174487	0.174487
GD	2018	2013	Eastern	1	1	6.7	7.45	83	70.7	8.3	0.426129	0.159981	0.159981
GD	2019	2013	Eastern	1	1	6.9	7.74	82.2	71.4	8.6	0.452629	0.145475	0.145475
GD	2020	2013	Eastern	1	1	6.58	5.76	71.1	74.2	8.9	0.472556	0.130969	0.130969
GX	2009		Central	0	0	3.32286	3.93	86.4	39.2	9.3	0.26155	0.0227345	0
GX	2010		Central	0	0	3.56	4.27	89.9	40.5	9.2	0.297169	0.0233656	0
GX	2011		Central	0	0	3.8	4.61	93.3	41.8	9.275	0.285123	0.0476319	0
GX	2012		Central	0	0	4.72	4.95	95.6	41.8	9.35	0.307235	0.0482366	0
GX	2013		Central	0	0	4.44	5.29	97.5	44.8	9.425	0.311226	0.047736	0
GX	2014		Central	0	0	5.44	5.24	95.1	46	9.5	0.344854	0.0482533	0
GX	2015		Central	0	0	5.7	5.25	89.8	47.05	9.8	0.368391	0.0449848	0
GX	2016		Central	0	0	6	5.25	88	48.1	9.7	0.411486	0.0214893	0
GX	2017		Central	0	0	6.2	5.34	87.7	49.2	9.7	0.416178	0.0210719	0
GX	2018		Central	0	0	6.5	5.19	87.6	50.2	10	0.485664	0.021763	0
GX	2019		Central	0	0	6.9	5.27	90	51.9	10.2	0.490532	0.022454	0
GX	2020		Central	0	0	7.42	4.62	82.8	54.2	10.4	0.50003	0.023145	0
XJ	2009		Western	0	0	5.47021	2.62	86	39.9	6.7	0.495986	0.283311	0
XJ	2010		Western	0	0	5.73	3	89.2	41.7	6.2	0.490187	0.283	0
XJ	2011		Western	0	0	5.93	3.38	92.5	43.5	6.375	0.579054	0.442021	0
XJ	2012		Western	0	0	6.12	3.76	92.1	43.5	6.55	0.580873	0.435582	0
XJ	2013		Western	0	0	6.43	4.14	88.4	44.5	6.725	0.57991	0.423349	0
XJ	2014		Western	0	0	6.68	4.34	86.8	46.1	6.9	0.589997	0.423091	0
XJ	2015		Western	0	0	6.9	4.38	86.9	47.25	7.1	0.656839	0.388946	0
XJ	2016		Western	0	0	7.1	4.55	86.5	48.4	7.2	0.696335	0.207055	0
XJ	2017		Western	0	0	7.1	4.6	85	49.4	7.2	0.700208	0.173896	0
XJ	2018		Western	0	0	7.1	4.31	85.6	50.9	7.2	0.697904	0.197802	0
XJ	2019		Western	0	0	7.4	4.77	87.9	51.9	8.1	0.707805	0.221709	0
XJ	2020		Western	0	0	7.39	4.14	69.9	56.5	9	0.696935	0.245615	0
JS	2009		Eastern	1	0	4.1646	4.07	92.6	55.6	12	0.176639	0.607095	0
JS	2010		Eastern	1	0	4.4	4.61	94.3	58.75	10.9	0.185816	0.581928	0
JS	2011		Eastern	1	0	4.67	5.15	92.9	61.9	11.2	0.199758	0.819558	0
JS	2012		Eastern	1	0	5	5.69	91.9	61.9	11.5	0.230224	0.784893	0
JS	2013		Eastern	1	0	5.63	6.23	91.1	64.1	11.8	0.260834	0.75068	0
JS	2014		Eastern	1	0	5.76	6.61	90.3	65.2	12.1	0.280899	0.787715	0
JS	2015		Eastern	1	0	6.1	6.84	88.6	66.45	12.7	0.300512	0.743741	0
JS	2016		Eastern	1	0	6.5	6.9	87.3	67.7	13.5	0.325446	0.474448	0
JS	2017		Eastern	1	0	6.8	7.28	87.5	68.8	13.9	0.339662	0.380958	0
JS	2018		Eastern	1	0	7.3	7.38	86.4	69.6	14.3	0.35971	0.352492	0
JS	2019		Eastern	1	0	7.8	7.65	85.7	70.6	15.1	0.38219	0.324026	0
JS	2020		Eastern	1	0	7.85	6.3	76.1	73.4	15.9	0.395641	0.295561	0
JX	2009		Central	0	0	3.2534	3.67	85.6	43.2	8.1	0.243734	0.200734	0
JX	2010		Central	0	0	3.37	3.85	87.6	44.45	7.6	0.234954	0.228266	0
JX	2011		Central	0	0	3.49	4.03	94.1	45.7	8	0.258959	0.327867	0
JX	2012		Central	0	0	3.99	4.21	94.6	45.7	8.4	0.287284	0.35873	0
JX	2013		Central	0	0	3.94	4.39	93.2	48.9	8.8	0.289755	0.375311	0
JX	2014		Central	0	0	4.43	4.64	93.2	50.2	9.2	0.315272	0.382051	0
JX	2015		Central	0	0	4.6	4.56	90.4	51.65	9.1	0.342013	0.333355	0
JX	2016		Central	0	0	4.8	4.65	89.4	53.1	9.6	0.359955	0.209797	0
JX	2017		Central	0	0	5.1	4.67	85.8	54.6	9.8	0.395705	0.181457	0
JX	2018		Central	0	0	5.3	4.57	86.7	56	9.7	0.427456	0.184966	0
JX	2019		Central	0	0	5.7	5.06	84.8	57.4	10.2	0.454104	0.188475	0
JX	2020		Central	0	0	6.33	4.87	75.7	60.4	10.7	0.502126	0.191985	0
HEB	2009		Eastern	1	0	3.71437	4.12	80.1	43	8.9	0.228368	0.426699	0
HEB	2010		Eastern	1	0	4	4.43	82.9	44.3	8.2	0.246268	0.442435	0
HEB	2011		Eastern	1	0	4.11	4.74	85.6	45.6	8.475	0.246488	0.525977	0
HEB	2012		Eastern	1	0	4.32	5.05	88.4	45.6	8.75	0.273057	0.529525	0
HEB	2013		Eastern	1	0	4.44	5.36	88.3	48.1	9.025	0.274907	0.517782	0
HEB	2014		Eastern	1	0	4.76	5.59	86.7	49.3	9.3	0.330113	0.521204	0
HEB	2015		Eastern	1	0	5	5.67	83.6	51.3	10.2	0.384132	0.479352	0
HEB	2016		Eastern	1	0	5.3	5.82	86.3	53.3	10.9	0.370683	0.239834	0
HEB	2017		Eastern	1	0	5.7	5.75	83.7	55	11.8	0.380036	0.205052	0
HEB	2018		Eastern	1	0	6.1	5.71	82.7	56.4	12.7	0.47239	0.215717	0
HEB	2019		Eastern	1	0	6.5	5.69	81.3	57.6	13.1	0.498321	0.226382	0
HEB	2020		Eastern	1	0	6.96	5.12	70.8	60.1	13.5	0.538627	0.237047	0
HEN	2009		Central	1	0	3.375	4.59	83.6	37.7	8.9	0.222814	0.25645	0
HEN	2010		Central	1	0	3.45	4.82	85.4	39.15	8.4	0.231585	0.247568	0
HEN	2011		Central	1	0	3.63	5.05	88.1	40.6	8.5	0.242564	0.324744	0
HEN	2012		Central	1	0	4.56	5.28	91.5	40.6	8.6	0.284674	0.310838	0
HEN	2013		Central	1	0	4.24	5.51	90.7	43.8	8.7	0.295158	0.305624	0
HEN	2014		Central	1	0	5.24	5.82	91.2	45.2	8.8	0.313159	0.308699	0
HEN	2015		Central	1	0	5.5	5.86	87.2	46.85	1	0.348816	0.303842	0
HEN	2016		Central	1	0	5.7	6.06	87.9	48.5	10.1	0.361562	0.212459	0
HEN	2017		Central	1	0	6.1	6.12	88.4	50.2	10.8	0.391857	0.186674	0
HEN	2018		Central	1	0	6.5	6.1	87.6	51.7	11.1	0.432267	0.186161	0
HEN	2019		Central	1	0	6.8	6.33	88.1	53.2	11.6	0.459013	0.185647	0
HEN	2020		Central	1	0	7.11	5.77	78.1	55.4	12.1	0.482738	0.185134	0
ZJ	2009		Eastern	1	0	5.64554	7.08	93.1	57.9	11.1	0.275578	0.499915	0
ZJ	2010		Eastern	1	0	6.08	7.47	94.4	60.1	9.3	0.282542	0.486055	0
ZJ	2011		Eastern	1	0	6.42	7.86	94.6	62.3	9.375	0.307298	0.522949	0
ZJ	2012		Eastern	1	0	6.02	8.25	95.4	62.3	9.45	0.307867	0.496792	0
ZJ	2013		Eastern	1	0	7.3	8.64	93.2	64	9.525	0.344868	0.474634	0
ZJ	2014		Eastern	1	0	6.82	9.15	92.5	64.9	9.6	0.35181	0.514347	0
ZJ	2015		Eastern	1	0	7.3	9.56	88.9	65.95	11.3	0.386329	0.476646	0
ZJ	2016		Eastern	1	0	7.7	9.93	89.4	67	11.6	0.406016	0.274905	0
ZJ	2017		Eastern	1	0	8.1	10.52	89.4	68	12.5	0.42162	0.212127	0
ZJ	2018		Eastern	1	0	8.5	10.94	89.5	68.9	13	0.432031	0.206158	0
ZJ	2019		Eastern	1	0	8.9	11.65	88.4	70	14	0.448013	0.200188	0
ZJ	2020		Eastern	1	0	8.49	9.37	77.9	72.2	15	0.452083	0.194218	0
HAIN	2009		Eastern	0	0	4.30406	3.38	81.2	49.1	8.8	0.326987	0.294025	0
HAIN	2010		Eastern	0	0	4.41	3.72	88	49.8	7.8	0.331905	0.287096	0
HAIN	2011		Eastern	0	0	4.77	4.06	86.5	50.5	7.775	0.340958	0.398165	0
HAIN	2012		Eastern	0	0	5.08	4.4	84.5	50.5	7.75	0.343187	0.386727	0
HAIN	2013		Eastern	0	0	5.29	4.74	84.9	52.7	7.725	0.335046	0.376232	0
HAIN	2014		Eastern	0	0	5.6	5.02	80.5	53.8	7.7	0.356986	0.382269	0
HAIN	2015		Eastern	0	0	6	5.1	79.4	55.3	8.4	0.401626	0.355481	0
HAIN	2016		Eastern	0	0	6.3	5.31	78.2	56.8	8.2	0.422041	0.207638	0
HAIN	2017		Eastern	0	0	6.5	5.36	81.1	58	8.2	0.452281	0.190729	0
HAIN	2018		Eastern	0	0	6.8	5.44	79.6	59.1	8.2	0.466466	0.216755	0
HAIN	2019		Eastern	0	0	7.2	5.56	78.4	59.2	9.3	0.498258	0.24278	0
HAIN	2020		Eastern	0	0	7.38	5.27	66.6	60.3	10.4	0.533375	0.268805	0
HUB	2009	2014	Central	1	0	4.02133	4.57	92.7	46	10.2	0.26432	0.610764	0
HUB	2010	2014	Central	1	0	4.16	4.81	96.1	48.9	9.1	0.261999	0.591448	0
HUB	2011	2014	Central	1	0	4.35	5.05	98.7	51.8	9.4	0.293617	0.728453	0
HUB	2012	2014	Central	1	0	5	5.29	99.3	51.8	9.7	0.32432	0.698731	0
HUB	2013	2014	Central	1	0	5.01	5.53	96.5	54.5	10	0.349852	0.683659	0
HUB	2014	2014	Central	1	1	5.77	5.93	96.1	55.7	10.3	0.343061	0.708618	0.708618
HUB	2015	2014	Central	1	1	6.3	5.95	92.4	56.9	11.2	0.440202	0.64601	0.64601
HUB	2016	2014	Central	1	1	6.5	6.03	92	58.1	11.6	0.406058	0.442464	0.442464
HUB	2017	2014	Central	1	1	6.8	6.03	92.7	59.3	12.2	0.427405	0.373839	0.373839
HUB	2018	2014	Central	1	1	6.9	5.94	92.7	60.3	12.5	0.427035	0.342168	0.342168
HUB	2019	2014	Central	1	1	7	5.97	92.3	61	13.1	0.43336	0.310497	0.310497
HUB	2020	2014	Central	1	1	7.42	5.1	72.1	62.9	13.7	0.461005	0.278826	0.278826
HUN	2009		Central	1	0	3.61831	2.85	90.5	43.2	11.2	0.229748	0.549962	0
HUN	2010		Central	1	0	3.81	3.05	93.3	44.15	9.8	0.250709	0.533003	0
HUN	2011		Central	1	0	3.96	3.25	94.8	45.1	10.075	0.258924	0.670521	0
HUN	2012		Central	1	0	4.47	3.45	96	45.1	10.35	0.28433	0.639409	0
HUN	2013		Central	1	0	4.52	3.65	94.3	48	10.625	0.315667	0.627372	0
HUN	2014		Central	1	0	5.07	3.72	89.5	49.3	10.9	0.356194	0.627476	0
HUN	2015		Central	1	0	5.5	3.79	86.4	51.05	11.2	0.396264	0.594008	0
HUN	2016		Central	1	0	5.8	3.87	86	52.8	11.9	0.424132	0.274092	0
HUN	2017		Central	1	0	6.1	3.94	85.2	54.6	12.2	0.444087	0.214254	0
HUN	2018		Central	1	0	6.3	3.9	84.3	56	12.5	0.483285	0.222592	0
HUN	2019		Central	1	0	7.3	4.06	83.7	57.2	13.1	0.506566	0.230929	0
HUN	2020		Central	1	0	7.49	4.02	76.2	58.8	13.7	0.526854	0.239267	0
GS	2009		Western	0	0	3.37696	4.08	76.4	32.7	8.3	0.303403	0.195827	0
GS	2010		Western	0	0	3.65	4.26	78.6	34.95	8.2	0.339555	0.188885	0
GS	2011		Western	0	0	3.88	4.44	82.1	37.2	8.375	0.367189	0.21342	0
GS	2012		Western	0	0	4.33	4.62	85.6	37.2	8.55	0.402755	0.2062	0
GS	2013		Western	0	0	4.33	4.8	84.6	40.1	8.725	0.416865	0.201061	0
GS	2014		Western	0	0	4.88	4.76	83.4	41.7	8.9	0.43716	0.200744	0
GS	2015		Western	0	0	5	4.82	82.2	43.2	9.4	0.480417	0.189876	0
GS	2016		Western	0	0	5.2	5	82.6	44.7	10	0.514157	0.117284	0
GS	2017		Western	0	0	5.6	5.12	81.6	46.4	10.3	0.525807	0.108842	0
GS	2018		Western	0	0	6	5.02	81.6	47.7	11.3	0.558191	0.0978852	0
GS	2019		Western	0	0	6.8	4.79	82.3	48.5	11.5	0.598276	0.0869282	0
GS	2020		Western	0	0	7.24	4.41	71.6	52.2	11.7	0.604067	0.0759712	0
FJ	2009	2016	Eastern	0	0	3.73881	4.28	89.9	51.4	10	0.2027	0.314384	0
FJ	2010	2016	Eastern	0	0	4.05	4.56	89.6	54.75	7.9	0.256671	0.31365	0
FJ	2011	2016	Eastern	0	0	4.47	4.84	90.6	58.1	7.825	0.280127	0.286707	0
FJ	2012	2016	Eastern	0	0	4.7	5.12	92.1	58.1	7.75	0.269852	0.28405	0
FJ	2013	2016	Eastern	0	0	5.44	5.4	88.5	60.8	7.675	0.295428	0.27618	0
FJ	2014	2016	Eastern	0	0	5.43	5.57	86.8	61.8	7.6	0.298417	0.280146	0
FJ	2015	2016	Eastern	0	0	5.5	5.52	82.6	62.7	9	0.321659	0.256932	0
FJ	2016	2016	Eastern	0	1	5.7	5.66	81.9	63.6	9.9	0.318512	0.158139	0.158139
FJ	2017	2016	Eastern	0	1	5.9	5.79	83.1	64.8	9.5	0.328071	0.158648	0.158648
FJ	2018	2016	Eastern	0	1	6.3	5.93	83.9	65.8	9.5	0.334142	0.173951	0.173951
FJ	2019	2016	Eastern	0	1	6.6	6.27	82.8	66.5	10	0.35002	0.189254	0.189254
FJ	2020	2016	Eastern	0	1	6.7	5.79	71.6	68.8	10.5	0.366852	0.204557	0.204557
XZ	2009		Western	0	0	3.49004	1.82	70.5	23.8	7	0.429599	0.263901	0
XZ	2010		Western	0	0	3.43	2.31	65.3	23.25	5.1	0.403552	0.259301	0
XZ	2011		Western	0	0	3.57	2.8	69.6	22.7	5.2	0.433099	0.286296	0
XZ	2012		Western	0	0	3.03	3.29	72	22.7	5.3	0.395019	0.2767	0
XZ	2013		Western	0	0	3.67	3.78	73.7	23.7	5.4	0.429554	0.269311	0
XZ	2014		Western	0	0	4.05	4.13	75.4	25.8	5.5	0.445249	0.264194	0
XZ	2015		Western	0	0	4.4	4.25	73.2	27.7	5.7	0.515302	0.235052	0
XZ	2016		Western	0	0	4.5	4.22	74.5	29.6	5	0.538304	0.185422	0
XZ	2017		Western	0	0	4.9	4.75	72.1	30.9	5.8	0.56074	0.1921	0
XZ	2018		Western	0	0	5.5	4.77	64.6	31.1	5.7	0.599286	0.247271	0
XZ	2019		Western	0	0	6	4.66	64.8	31.5	6	0.621808	0.302442	0
XZ	2020		Western	0	0	6.23	4.46	56.2	35.6	6.3	0.652281	0.357613	0
GZ	2009		Western	0	0	2.36515	2.38	84	29.9	8.3	0.259559	0.180541	0
GZ	2010		Western	0	0	2.48	2.69	86.4	32.45	8.6	0.285255	0.179294	0
GZ	2011		Western	0	0	2.68	3	87.1	35	8.75	0.29054	0.262463	0
GZ	2012		Western	0	0	3.72	3.31	89.1	35	8.9	0.319538	0.257162	0
GZ	2013		Western	0	0	3.64	3.62	85.2	37.8	9.05	0.337997	0.250003	0
GZ	2014		Western	0	0	4.85	3.71	82.7	40	9.2	0.377706	0.257498	0
GZ	2015		Western	0	0	5.3	3.74	80.9	42.1	9.5	0.406	0.243469	0
GZ	2016		Western	0	0	5.8	3.89	78.2	44.2	9.6	0.450048	0.153715	0
GZ	2017		Western	0	0	6.3	4.26	79.9	46	9.9	0.491316	0.141097	0
GZ	2018		Western	0	0	6.8	4.54	81.8	47.5	11.3	0.516908	0.141261	0
GZ	2019		Western	0	0	7.4	4.85	81.5	49	11.6	0.55304	0.141425	0
GZ	2020		Western	0	0	7.46	4.2	75.7	53.2	11.9	0.560145	0.141589	0
LN	2009		Eastern	0	0	5.32017	3.78	80.6	60.4	11.5	0.382888	0.390832	0
LN	2010		Eastern	0	0	5.46	3.85	83.2	62.25	10.3	0.331865	0.378314	0
LN	2011		Eastern	0	0	5.54	3.92	85.2	64.1	10.775	0.349116	0.461503	0
LN	2012		Eastern	0	0	5.62	3.99	87.2	64.1	11.25	0.343203	0.438895	0
LN	2013		Eastern	0	0	6.01	4.06	88.5	66.5	11.725	0.388976	0.423086	0
LN	2014		Eastern	0	0	5.84	4.2	87.7	67.1	12.2	0.401808	0.429169	0
LN	2015		Eastern	0	0	6	4.23	85.4	67.25	12.9	0.406035	0.406169	0
LN	2016		Eastern	0	0	6.3	4.41	83.8	67.4	13.2	0.465972	0.26263	0
LN	2017		Eastern	0	0	6.7	4.59	82	67.5	14.1	0.484039	0.244485	0
LN	2018		Eastern	0	0	7	4.56	78.1	68.1	15	0.496935	0.253056	0
LN	2019		Eastern	0	0	7.1	4.59	73.8	68.1	15.9	0.503028	0.261626	0
LN	2020		Eastern	0	0	7.42	3.83	62.2	72.2	16.8	0.528227	0.270197	0
CQ	2009	2014	Western	0	0	3.05311	4.04	86.4	51.6	11.6	0.272491	0.377854	0
CQ	2010	2014	Western	0	0	3.36	4.2	90.1	53.3	11.6	0.27246	0.353457	0
CQ	2011	2014	Western	0	0	3.61	4.36	91.2	55	12.225	0.266916	0.45253	0
CQ	2012	2014	Western	0	0	4.47	4.52	91.9	55	12.85	0.303275	0.429559	0
CQ	2013	2014	Western	0	0	4.23	4.68	89.6	58.3	13.475	0.33679	0.42493	0
CQ	2014	2014	Western	0	1	5.16	4.61	88.5	59.6	14.1	0.355254	0.431041	0.431041
CQ	2015	2014	Western	0	1	5.5	4.81	86.8	61.1	13.3	0.390478	0.41235	0.41235
CQ	2016	2014	Western	0	1	5.9	4.89	84.4	62.6	14	0.402764	0.234955	0.234955
CQ	2017	2014	Western	0	1	6.2	5.06	84.1	64.1	14.3	0.426612	0.205889	0.205889
CQ	2018	2014	Western	0	1	6.7	5.15	82.2	65.5	14.5	0.446764	0.222938	0.222938
CQ	2019	2014	Western	0	1	7.2	5.62	82.2	66.8	15.3	0.453792	0.239987	0.239987
CQ	2020	2014	Western	0	1	7.42	5.31	74.7	69.5	16.1	0.445412	0.257036	0.257036
SSC	2009		Western	0	0	4.46011	3.41	80.4	43.5	9.9	0.310938	0.413238	0
SSC	2010		Western	0	0	4.68	3.7	82.2	45.4	8.5	0.335697	0.403541	0
SSC	2011		Western	0	0	5.04	3.99	84	47.3	9.025	0.353086	0.539187	0
SSC	2012		Western	0	0	5.76	4.28	89.8	47.3	9.55	0.374389	0.525697	0
SSC	2013		Western	0	0	6.04	4.57	87.7	51.3	10.075	0.410208	0.498731	0
SSC	2014		Western	0	0	6.69	4.64	86.7	52.6	10.6	0.431575	0.537214	0
SSC	2015		Western	0	0	7	4.61	83.4	53.95	10.3	0.466578	0.504562	0
SSC	2016		Western	0	0	7.6	4.85	82.2	55.3	10.7	0.491274	0.262523	0
SSC	2017		Western	0	0	8.1	4.99	83.7	56.8	11.1	0.516978	0.232814	0
SSC	2018		Western	0	0	8.5	5.08	84	58.1	11.2	0.542384	0.235785	0
SSC	2019		Western	0	0	9.1	5.39	81.7	59.4	12	0.554914	0.238757	0
SSC	2020		Western	0	0	9.2	4.47	68.7	62.7	12.8	0.559077	0.241728	0
QH	2009		Western	0	0	4.42787	3.45	77	41.9	7	0.348744	0.291557	0
QH	2010		Western	0	0	4.53	3.54	79.6	44.05	6.3	0.342743	0.285308	0
QH	2011		Western	0	0	4.94	3.63	77.3	46.2	6.5	0.369098	0.349762	0
QH	2012		Western	0	0	5.11	3.72	88	46.2	6.7	0.422436	0.335069	0
QH	2013		Western	0	0	5.66	3.81	86.2	48.5	6.9	0.459184	0.331079	0
QH	2014		Western	0	0	5.82	3.87	81.3	49.8	7.1	0.480619	0.340779	0
QH	2015		Western	0	0	6	3.88	76	50.7	7.1	0.5298	0.311217	0
QH	2016		Western	0	0	6.2	3.97	74.4	51.6	7.2	0.541633	0.143805	0
QH	2017		Western	0	0	7	4.26	70.6	53.1	7.9	0.604113	0.131093	0
QH	2018		Western	0	0	7.4	4.2	73.2	54.5	7.6	0.636126	0.131631	0
QH	2019		Western	0	0	7.8	4.38	74.1	55.5	8.5	0.68513	0.132169	0
QH	2020		Western	0	0	8.26	4.05	70.2	60.1	9.4	0.732261	0.132706	0
HLJ	2009		Central	0	0	4.55985	2.59	74.2	55.5	8.7	0.41381	0.126565	0
HLJ	2010		Central	0	0	5	2.73	76.7	56	8.3	0.418913	0.127651	0
HLJ	2011		Central	0	0	5.09	2.87	79.6	56.5	8.575	0.379935	0.152326	0
HLJ	2012		Central	0	0	5.25	3.01	82	56.5	8.85	0.396981	0.148546	0
HLJ	2013		Central	0	0	5.49	3.15	84.8	57.4	9.125	0.429539	0.147685	0
HLJ	2014		Central	0	0	5.54	3.15	82.4	58	9.4	0.422458	0.143291	0
HLJ	2015		Central	0	0	5.6	3.01	81.4	58.6	10.8	0.441393	0.135119	0
HLJ	2016		Central	0	0	5.8	3.13	82.7	59.2	11.9	0.475304	0.0858922	0
HLJ	2017		Central	0	0	6.1	3.11	78.9	59.4	12.1	0.521426	0.0729015	0
HLJ	2018		Central	0	0	6.1	2.96	73.8	60.1	12.2	0.604901	0.0653807	0
HLJ	2019		Central	0	0	6.3	3	74.5	60.9	13.8	0.625426	0.05786	0
HLJ	2020		Central	0	0	7.61	2.67	48.3	65.6	15.4	0.694388	0.0503393	0
